# Supplementary material for: Signatures in domesticated beet genomes pointing at genes under selection in a sucrose-storing root crop
Source: BMC Biol. 2025 Oct 7;23:299. doi: 10.1186/s12915-025-02422-5 (PMC12505646; doi:10.1186/s12915-025-02422-5)
Supplement: Supplementary file 1 — Additional file 1: Table S1: Summary statistics of the paired-end Illumina raw reads without trimming from 290 accessions. Table S2: Summary statistics of the paired-end Illumina trimmed and cleaned reads from 290 accessions. Table S3: Summary statistics of the sample information, total mapped reads (%), sequencing depth and genome coverage (%) across 290 accessions. “NA” : Not Available. Table S4: Summary statistics of sequence variants (SNPs and INDELs) in 290 beet accessions compared to the EL10 reference genome. EL10.2_2 genome assembly comprises 568.8 Mb and is assembled into 18 pseudomolecules. In total, 564.2 Mb (99.2%) of the total genome assembly is organized into 9 main chromosomes (pseudomolecules), and the remaining 4.6 Mb of the genome is placed on 9 small unscaffolded pseudomolecules. Fig. S1: A bar plot illustrating the number of variants, including SNPs and INDELs, across all nine EL10 chromosomes in the Beta mini-core collection of 290 accessions. The Y-axis represents the total number of variants, and the X-axis corresponds to the nine EL10 chromosomes. Chromosome 9 exhibits the minimum number of variants, approximately 1.1 million, while Chromosome 5 displays the maximum number, around 1.5 million variants. On average, each chromosome harbors approximately 1.3 million variants. Table S5: Summary statistics of the number of SNPs and INDELs with their predicted effect using VEP across 290 accessions. Table S6: Summary statistics of the number of SNPs and INDELs within coding sequences with their predicted effect using VEP across 290 accessions. Fig. S2: Principal component analysis (PCA) of 290 beet accessions comparing second and third principal components. PC2 and PC3 represent the second and third components, accounting for 3.08% and 2.50% of the total variation, respectively. The colors represent different genetic clusters according to their beet type, with the following accessions: wild accession from the Atlantic (purple), Mediterranean (blue) [file 12915_2025_2422_MOESM1_ESM.zip]

Archive with 3 entries (3 files):
- Beta_supplementary_figures_18.09.2025.pptx
- Beta_supplementary_tables_18.09.2025.xlsx
- Supplementary Note 1.docx
